# Supplementary material for: Changes in temperature perception in transgender persons undergoing gender-affirming hormone therapy
Source: Commun Med (Lond). 2026 Feb 7;6:146. doi: 10.1038/s43856-026-01420-0 (PMC12993048; doi:10.1038/s43856-026-01420-0)
Supplement: Supplementary file 4 — Supplementary Dataset 1 [file 43856_2026_1420_MOESM4_ESM.xlsx]

## Sheet: Figure 1
Testosterone concentration (nmol/l)
	0 months	3 months	6months
FtM	1.24	14.81	13.97
FtM	1.21	4.38	7.95
FtM	0.45	12.77	7.95
FtM	1.3	43.4	37.93
FtM	1.19	9.89	26.66
FtM	0.81	9.13	14.11
FtM	0.91	59.4	12.78
FtM	1.49	9.84	15.43
FtM	0.85	10.03	15.06
FtM	1.06	14.43	31.19
FtM	0.73	29.89	29.1
FtM	0.85	29.77	10.67
FtM	0.71	37.15	7.68
FtM	0.39	21.06
FtM	1.07	9.87
FtM	1.3	2.47
FtM	1.64	12.79
MtF	21.6	0.2	0.32
MtF	18.38	0.49	0.33
MtF	11.8	0.36	0.31
MtF	15.38	0.21	0.17
MtF	15.42	0.59	0.34
MtF	19.25	0.32	0.35
MtF	15.23	14.34	0.53
MtF	13.22	0.46	0.43
MtF	13.21	0.3	0.41
MtF	17.79	0.54	0.36
MtF	8.31	0.6	0.44
MtF	20.18	0.51
cis women	0.43	0.94	0.82
cis women	0.62	1.07	0.97
cis women	1.51	0.92	1.54
cis women	1.33	0.87	1.67
cis women	1.12	1.23	1.35
cis women	1	1.12	0.93
cis women	0.64	0.8	0.59
cis women	1	0.95	0.83
cis women	0.4	0.36	0.43
cis women	0.33	0.51
cis women	0.68	0.76
cis women	0.98	0.64
cis women	1.42		1.14
cis men	22.29	18.19	17.67
cis men	10.49	10.91	10.34
cis men	18.03	16.63	15.57
cis men	20.3	16.79	12.1
cis men	26.17	17.57	20.5
cis men	24.97	27.41	30.49
cis men	16.42	18.37	16.75
cis men	8.66	11.51	10.88
cis men	16.52		17.16
cis men	18.91	20.34
Estradiol concentration (pmol/l)
	0 months	3 months	6 months
FtM	45.3	62.3	196
FtM	758	335	512
FtM	420	612	99.5
FtM	146	195	146.8
FtM	280	233	107
FtM	193	306	440
FtM	683	284	74.1
FtM	125	135	183
FtM	300	169	134
FtM	222	173	233
FtM	144	305	239
FtM	220	326	282
FtM	359	313	658
FtM	70.3	695
FtM	338	803
FtM	127	310
FtM	380	219
MtF	169	281	988
MtF	92.4	1090	403
MtF	92.8	4710	369
MtF	100	289	481
MtF	18.5	3800	18.5
MtF	88.1	349	359
MtF	101	205	18.5
MtF	63.5	395	338
MtF	100	3870	1140
MtF	18.5	134	421
MtF	87.4	449	452
MtF	64.6	616
cis women	18.5	734	1280
cis women	259	256	148
cis women	840	525	998
cis women	628	182	83.2
cis women	425	707	307
cis women	278	366	198
cis women	387	377
cis women	398	107
cis women	255		401
cis men	99	114	120
cis men	167	65.4	95.9
cis men	112	123	74.1
cis men	132	76.1	47.5
cis men	87.3	59.7	152
cis men	255	184	159
cis men	117	99.8	139
cis men	18.5	105	108
cis men	69.4		110
cis men	51.6	132

## Sheet: Figure 2a, b
Cold detection threshold - Temperature difference to probe temperature 32 °C (°C)
	0	3	6
FtM	-1.925	-1.2	-1.75
FtM	-1.425	-1.05	-1.225
FtM	-0.95	-0.725	-0.95
FtM	-0.975	-1.475	-1.15
FtM	-1.175	-1.175	-1.125
FtM	-0.65	-1.15	-0.525
FtM	-1.875	-2.5	-1.9
FtM	-1.4	-1.4	-1.35
FtM	-1.1	-0.575	-0.975
FtM	-0.15	-0.45	-0.525
FtM	-0.95	-0.9	-0.975
FtM	-2.325	-1.275	-1.475
FtM	-1.775	-1.2	-0.65
FtM	-0.95	-1.475
FtM	-1.45	-1.875
FtM	-0.925	-0.675
FtM	-0.625	-1.075
MtF	-1.275	-1.18	-0.825
MtF	-1.425	-1	-0.9
MtF	-2.525	-0.975	-1.125
MtF	-2.4	-2.2	-1.525
MtF	-1.125	-1.075	-2.7
MtF	-2.625	-0.675	-0.8
MtF	-1.2	-0.7	-0.9
MtF	-1.875	-1.35	-1.85
MtF	-3.525	-1.875	-1.375
MtF	-1.1	-0.925	-0.975
MtF	-0.875	-2.275
MtF	-1.025		-0.825
cis women	-1.25	-1.5	-1.625
cis women	-1.525	-1.125	-1.075
cis women	-0.475	-0.75	-0.65
cis women	-0.625	-0.625	-0.875
cis women	-0.8	-0.975	-0.775
cis women	-3.975	-1.375	-0.95
cis women	-2.975	-0.55	-0.925
cis women	-1.45	-1.85	-2.2
cis women	-0.7	-0.675	-1.025
cis women	-0.375	-0.775	-0.475
cis women	-0.85	-1.2
cis women	-1.45	-1.15
cis women	-0.65		-0.425
cis men	-3	-3.65	-3.725
cis men	-4	-2.325	-1.575
cis men	-1.15	-1.05	-0.875
cis men	-1.15	-0.925	-0.425
cis men	-1.625	-1.2	-1.85
cis men	-3.5	-1.825	-2.95
cis men	-1.4	-1.05	-0.925
cis men	-1.575	-1.025	-1.975
cis men	-1.875		-1.525
cis men	-1.175	-0.775
Warm detection threshold - Temperature difference to probe temperature 32 °C (°C)
FtM	2.35	1.2	1.375
FtM	1.675	1.4	1.525
FtM	0.65	0.575	1.15
FtM	1.325	1.775	1.575
FtM	1.1	1.4	1.95
FtM	1.225	1.675	0.825
FtM	1.775	2.425	2.725
FtM	1.4	1.6	2
FtM	2.6	1.075	1.175
FtM	0.35	1	0.475
FtM	1.325	1.4	1.1
FtM	1.25	1.95	1.9
FtM	2.275	1.4	1.1
FtM	1.175	1.5
FtM	3.15	2.6
FtM	0.875	1.1
FtM	0.925	0.775
MtF	1.975	1.82	1.55
MtF	1.1	1.025	0.8
MtF	2.15	1.5	0.975
MtF	2.45	2.175	1.7
MtF	1.175	1.825	2.775
MtF	1.65	0.75	1.375
MtF	1.65	1.35	1.05
MtF	3.4	2.775	2.1
MtF	3.275	1.7	1.275
MtF	1.45	1.475	2.625
MtF	1.9		1.625
MtF	1.1	1.675
cis women	1.9	2.15	3.25
cis women	1.625	1.175	1.125
cis women	1.225	1.075	0.675
cis women	1.1	1.05	0.825
cis women	1	0.875	1.5
cis women	2.375	1.425	0.875
cis women	1.3	0.975	1.275
cis women	2.075	2.575	2.7
cis women	0.925	0.575	2.25
cis women	0.9	0.5	0.3
cis women	1.725	1
cis women	0.85		0.9
cis women	1.6	1.35
cis men	2.35	1.9	2.975
cis men	1.8	2.25	1.875
cis men	1.75	1.425	1.575
cis men	1.05	1	0.725
cis men	1.85	1.275	1.65
cis men	3.1	2.575	1.7
cis men	2.475	1.475	0.825
cis men	2.2	1.95	2.05
cis men	1.525		1.75
cis men	1.5	1.775
